# Supplementary material for: BRCA 1/2 Germline Mutation Predicts the Treatment Response of FOLFIRINOX with Pancreatic Ductal Adenocarcinoma in Korean Patients
Source: Cancers (Basel). 2022 Jan 4;14(1):236. doi: 10.3390/cancers14010236 (PMC8750183; doi:10.3390/cancers14010236)
Supplement: Supplementary file 1 [file cancers-14-00236-s001.zip]

Archive with 1 entries (1 files):
- cancers-1469089-supplementary.xlsx
