# Supplementary material for: BRCA 1/2 Germline Mutation Predicts the Treatment Response of FOLFIRINOX with Pancreatic Ductal Adenocarcinoma in Korean Patients
Source: Cancers (Basel). 2022 Jan 4;14(1):236. doi: 10.3390/cancers14010236 (PMC8750183; doi:10.3390/cancers14010236)
Supplement: Supplementary file 1 [file cancers-14-00236-s001.zip › cancers-1469089-supplementary.xlsx]

## Sheet: supple Table S1
	ID	gene	Significance	Chromosome position	dbSNP ID	Function	Nucleotide		Amino acid change	Genotype
	1	BRCA1	Pathogenic	Chr17:43091540	rs397507224	Nonsense	NM_007294.3	c.3991C>T	p.Gln1331Ter	het
	2	BRCA1	Likely pathogenic	Chr17:43093483	rs397508933	Frameshift	NM_007294.3	c.2048del	p.Lys683SerfsTer18	het
		BRCA2	Likely pathogenic	Chr13:32332518	rs1566222651	Frameshift	NM_000059.3	c.1041del	p.Val348Ter	het
	3	BRCA2	Pathogenic	Chr13:32356472	rs80358972	Nonsense	NM_000059.3	c.7480C>T	p.Arg2494Ter	het
	4	BRCA2	Likely pathogenic	Chr13:32339929-32339932	rs80359520	Frameshift	NM_000059.3	c.5576_5579del	p.Ile1859LysfsTer3	het
	5	BRCA2	Likely pathogenic	Chr13:32337150-32337151	rs80359348	Frameshift	NM_000059.3	c.2798_2799del	p.Thr933ArgfsTer2
	6	BRCA2	Likely pathogenic	Chr13:32338825-32338828	rs80359451	Frameshift	NM_000059.3	c.4471_4474del	p.Leu1491LysfsTer12	het
	7	BRCA1	Likely pathogenic	Chr17:43093399	-	Frameshift	NM_007294.3	c.2132dup	p.Cys712ValfsTer6	het
	8	BRCA2	Pathogenic	Chr13:32907014-32907014	rs80358427	Nonsense	NM_000059.3	c.1399A>T	p.Lys467Ter	het
	9	BRCA1	Pathogenic	Chr17:41245831-41245831	rs397508900	Frameshift	NM_007294.3	c.1716dup	p.Ser573IlefsTer13	het
	10	BRCA2	Varient of unknown significance	Chr13:32357830	rs587781943	missense	NM_000059.3	c.7706G>A	p.Gly2569Asp	het
	11	BRCA1	Varient of unknown significance	Chr17:43092083	rs80357272	missense	NM_007294.3	c.3448C>T	p.Pro1150Ser	het
	12	BRCA1	Varient of unknown significance	Chr17:43092805	rs80357127	missense	NM_007294.4	c.2726A>T	p.Asn909Ile	het
	13	BRCA1	Varient of unknown significance	Chr17:43125376	rs148196794	5 prime UTR	NM_007294.3	c.-125C>T		het
	14	BRCA1	Varient of unknown significance	Chr17:43071185	rs80356909	missense	NM_007294.4	c.4729T>C	p.Ser1577Pro	het
	15	BRCA2	Varient of unknown significance	Chr13:32356514	rs80358978	missense	NM_000059.3	c.7522G>A	p.Gly2508Ser	het
	16	BRCA2	Varient of unknown significance	Chr13:32354904	rs80358930	missense	NM_000059.3	c.7051G>A	p.Ala2351Thr	het
	17	BRCA1	Varient of unknown significance	Chr17:43106514	rs80357084	missense	NM_007294.3	c.154C>T	p.Leu52Phe	het
	18	BRCA2	Varient of unknown significance	Chr13:32332442	rs11571640	missense	NM_000059.3	c.964A>C	p.Lys322Gln	het
	19	BRCA2	Varient of unknown significance	Chr13:32340324	rs148618542	missense	NM_000059.3	c.5969A>C	p.Ala915Val	het
	Supplementary Table S1. Pathogenic mutations seen in 9 patients (ID) and variant of unknown significant mutations seen in 10 patients in BRCA genes of our cohort dbSNP, Single Nucleotide Polymorphism Database; FOLFIRINOX, oxaliplatin, irinotecan, folinic acid and fluorouracil

## Sheet: supple Figure S1
	Supplement Figure S1. Kaplan-Meier curve for overall survival in patients FOLFIRINOX stratified by presence of germline BRCA gene mutation. Kaplan–Meier survival curves for overall survival of the BRCA (+) patients(solid line) were not reached. The median overall survival of the BRCA (-) patients (dotted line) is 10 months. FOLFIRINOX, oxaliplatin, irinotecan, folinic acid and fluorouracil; BRCA,…

## Sheet: supple Table S2
	Variables		Univariate			Multivariate
			OR (95% CI)	P value		OR (95% CI)	P value
	BRCA mutation
	Absent		1	0.128
	Present		0.186 (0.021-1.618)
	Sex
	Male		1	0.474
	Female		0.552 (0.109-2.800)
	BMI (kg/m2)
	≥25.0		3.295 (0.523-20.747)	0.204
	Hypertension		0.751 (0.136-4.135)	0.742
	Diabetes Mellitus		1.418 (0.169-11.892)	0.748
	Smoking
	Yes (past or current)		0.246 (0.038-1.582)	0.14
	History of prior malignancy
	No		1	0.83
	Yes		0.829 (0.150-4.588)
	CA 19-9 (U/mL)
	Elevated (>640.0U/mL)		2.927 (0.593-14.436)	0.187
	Tumor location
	Head		1	0.002		1	0.002
	Body/tail		16.145 (2.862-91.093)			7.335 (2.030-26.503)
	T stage
	T 1/2		1	0.056		1	0.042
	T 3/4		0.153 (0.023-1.046)			0.333 (0.115-0.963)
	N stage
	N0		1	0.282
	N 1/2		0.473 (0.121-1.849)
	M stage
	M 0		1	0.001		1	0.001
	M 1		15.495 (3.102-77.393)			7.661 (2.188-26.824)
	Supplementary Table S2. Univariate and multivariate analysis using the Cox regression analysis to identify the risk factors for overall survival Statistically significant P values (P < 0.05) are shown in bold BRCA, breast cancer susceptibility gene; BMI, body mass index; CA, carbohydrate antigen; OR, odds ratio; CI, confidence interval

## Sheet: supple Table S3
	Outcome		BRCA mutation (+)	BRCA mutation (-)	P value
			(n=12)	(n=31)
	Overall response rate, N(%)		7 (58.3%)	3 (9.7%)	0.002
	Complete response		0	0
	Partial response		7 (58.3%)	3 (9.7%)
	Stable disease		4 (33.3%)	24 (77.4%)
	Progressive disease		1 (8.3%)	4 (12.9%)
	Line of FOLFIRINOX therapy
	First		10 (83.3%)	30 (96.8%)	0.184
	Second		2 (16.7%)	1 (3.2%)
	Supplementary Table S3. Overall response rate to FOLFIRINOX in patients with germline BRCA 1/2 mutation including variant of unknown significance was significantly higher than patients without mutation. Response criteria according to RECIST (response evaluation criteria in solid tumours) v1.1 FOLFIRINOX, oxaliplatin, irinotecan, folinic acid and fluorouracil; BRCA, breast cancer susceptibility ge…
